# Supplementary material for: Selenoprotein M Inhibits the Replication of Influenza A Virus by Regulating Reactive Oxygen Species Levels
Source: Life (Basel). 2025 Apr 28;15(5):714. doi: 10.3390/life15050714 (PMC12112756; doi:10.3390/life15050714)
Supplement: Supplementary file 1 [file life-15-00714-s001.zip]

Archive with 79 entries (70 files):
- Fig.1/
- Fig.1/fig.1-A.pzf
- Fig.1/Fig.1-A.tif
- Fig.1/fig.1-B.pzfx
- Fig.1/Fig.1-B.tif
- Fig.1/fig.1-C.pzfx
- Fig.1/Fig.1-C.tif
- Fig.1/Fig.1-C.xlsx
- Fig.1/fig.1-D.pzfx
- Fig.1/Fig.1-D.tif
- Fig.1/Fig.1-D.xlsx
- Fig.2/
- Fig.2/Fig,2-C.tif
- Fig.2/Fig-2-D TTEST.xlsx
- Fig.2/Fig.2-A/
- Fig.2/Fig.2-A/2-2 (Chemi).tif
- Fig.2/Fig.2-A/2-2 (DyLight 488).tif
- Fig.2/Fig.2-A/ANTI-β-actin-Figure legend.png
- Fig.2/Fig.2-A/ANTI-β-actin.png
- Fig.2/Fig.2-A/Experimental replicates-Figure legend(1).png
- Fig.2/Fig.2-A/Experimental replicates-Figure legend.png
- Fig.2/Fig.2-A/Fig.2-A.tif
- Fig.2/Fig.2-A/Figure legend.png
- Fig.2/fig.2-B.pzfx
- Fig.2/Fig.2-B.tif
- Fig.2/fig.2-B.xlsx
- Fig.2/fig.2-C.pzfx
- Fig.2/fig.2-C.xlsx
- Fig.2/fig.2-D.pzfx
- Fig.2/Fig.2-D.tif
- Fig.2/fig.2-D.xlsx
- Fig.3/
- Fig.3/Fig,3-B.tif
- Fig.3/fig.3-A/
- Fig.3/fig.3-A/3A-GAPDH .tif
- Fig.3/fig.3-A/3A-GAPDH-Figure legend.png
- Fig.3/fig.3-A/Fig.3-A.tif
- Fig.3/fig.3-A/fig.3A.png
- Fig.3/fig.3-A/fig.3A.tif
- Fig.3/fig.3-A/SelM-sample.tif
- Fig.3/fig.3-C/
- Fig.3/fig.3-C/Experiment_EV-12_z0.tif
- Fig.3/fig.3-C/Experiment_EV-12_z0_ch00.tif
- Fig.3/fig.3-C/Experiment_EV-12_z0_ch01.tif
- Fig.3/fig.3-C/Experiment_EV-12_z0_ch03.tif
- Fig.3/fig.3-C/Experiment_SelM-12-2_z0.tif
- Fig.3/fig.3-C/Experiment_SelM-12-2_z0_ch00.tif
- Fig.3/fig.3-C/Experiment_SelM-12-2_z0_ch01.tif
- Fig.3/fig.3-C/Experiment_SelM-12-2_z0_ch02.tif
- Fig.3/fig.3-C/fig.3-C.tif
- Fig.3/fig.B.pzfx
- Fig.4/
- Fig.4/Fig,4-A.tif
- Fig.4/Fig,4-C.tif
- Fig.4/fig.4-A.pzfx
- Fig.4/fig.4-B(1).pzfx
- Fig.4/fig.4-B(1).xls
- Fig.4/fig.4-B(2).pzfx
- Fig.4/Fig.4-B.tif
- Fig.4/fig.4-C.pzfx
- Fig.4/fig.4-C.xlsx
- Fig.5/
- Fig.5/Fig.5-A(3).pzfx
- Fig.5/Fig.5-A.tif
- Fig.5/Fig.5-A(2)/
- Fig.5/Fig.5-A(2)/GAPDH-2-sample.tif
- Fig.5/Fig.5-A(2)/MAKER-marker.tif
- Fig.5/Fig.5-A(2)/SelM mut-20S.tif
- Fig.5/Fig.5-A(2)/微信图片_20250423115328.png
- Fig.5/Fig.5-A(2)/微信图片_20250423115340.png
- Fig.5/Fig.5-B.pzf
- Fig.5/Fig.5-B.tif
- Fig.5/Fig.5-C.pzfx
- Fig.5/Fig.5-C.tif
- Fig.5/Fig.5-C.xlsx
- Fig.5/Fig.5-D.pzf
- Fig.5/Fig.5-D.tif
- Fig.5/Fig.5-D.xlsx
- si-RNA sequences report -P202010090070-RIBOBIO.pdf
