# Supplementary material for: Selenoprotein M Inhibits the Replication of Influenza A Virus by Regulating Reactive Oxygen Species Levels
Source: Life (Basel). 2025 Apr 28;15(5):714. doi: 10.3390/life15050714 (PMC12112756; doi:10.3390/life15050714)
Supplement: Supplementary file 1 [file life-15-00714-s001.zip › Fig.1/Fig.1-C.xlsx]

## Sheet: Sheet1
MOI=1
EV-6				SelM-6
A	B	C		A	B	C
1.25	1.5	1.25		0.98	0.98	1.5
EV-12				SelM-12
A	B	C		A	B	C
1.5	1.75	1.75		0.98	0.95	0.98
EV-24				SelM-24
A	B	C		A	B	C
2.75	2.75	3.5		0.98	1.25	1.25
EV-48				SelM-48
A	B	C		A	B	C
3.75	4.25	4.25		1.75	1.5	1.5
NC-12				si-SelM-12
A	B	C		A	B	C
1.5	1.25	1.25		1.75	1.75	2.25
NC-24				si-SelM-24
A	B	C		A	B	C
2.25	2.5	1.75		4.25	3.75	4.25
NC-48				si-SelM-48
A	B	C		A	B	C
3.25	3.5	3.25		5.35	4.75	4.5
NC-72				si-SelM-72
A	B	C		A	B	C
5.75	6.25	5.5		6.75	6.5	6.75
