# Supplementary material for: Selenoprotein M Inhibits the Replication of Influenza A Virus by Regulating Reactive Oxygen Species Levels
Source: Life (Basel). 2025 Apr 28;15(5):714. doi: 10.3390/life15050714 (PMC12112756; doi:10.3390/life15050714)
Supplement: Supplementary file 1 [file life-15-00714-s001.zip › Fig.1/Fig.1-D.xlsx]

## Sheet: Sheet1
MOI=0.01
EV-12			200ng-SelM-12			500ng-SelM-12			1000ng-SelM-12			1500ng-SelM-12
A	B	C	A	B	C	A	B	C	A	B	C	A	B	C
1.25	1.25	1.5	1.25	0.98	0.98	0.95	0.98	0.98	0.95	0.95	0.95	0.95	0.95	0.95
EV-24			200ng-SelM-24			500ng-SelM-24			1000ng-SelM-24			1500ng-SelM-24
A	B	C	A	B	C	A	B	C	A	B	C	A	B	C
1.5	1.75	1.75	1.5	1.25	1.5	1.25	0.98	1.25	0.98	0.98	0.98	0.98	0.95	0.98
EV-36			200ng-SelM-36			500ng-SelM-36			1000ng-SelM-36			1500ng-SelM-36
A	B	C	A	B	C	A	B	C	A	B	C	A	B	C
2.75	2.5	3.25	1.5	1.75	1.75	1.5	1.25	1.5	1.25	0.98	1.25	0.98	0.98	0.98
EV-48			200ng-SelM-48			500ng-SelM-48			1000ng-SelM-48			1500ng-SelM-48
A	B	C	A	B	C	A	B	C	A	B	C	A	B	C
3.5	3.25	3.5	2.25	2.5	2.75	1.75	1.75	1.75	1.5	1.5	1.25	1.25	0.98	1.25
EV-60			200ng-SelM-60			500ng-SelM-60			1000ng-SelM-60			1500ng-SelM-60
A	B	C	A	B	C	A	B	C	A	B	C	A	B	C
4.5	4.25	4.25	3.25	3.25	3.5	2.5	2.25	2.25	1.75	1.75	2.25	1.25	0.98	0.95
EV-72			200ng-SelM-72			500ng-SelM-72			1000ng-SelM-72			1500ng-SelM-72
A	B	C	A	B	C	A	B	C	A	B	C	A	B	C
4.75	5.25	4.5	3.75	4.25	4.25	3.25	2.75	3.25	2.5	2.75	2.5	1.5	1.75	1.5
MOI=0.01
EV-12			200ng-SelM-12			500ng-SelM-12			1000ng-SelM-12			1500ng-SelM-12
A	B	C	A	B	C	A	B	C	A	B	C	A	B	C
2.25	2.25	2.25	1.25	1.5	1.5	1.25	1.25	0.98	0.95	0.95	0.95	0.95	0.95	0.98
EV-24			200ng-SelM-24			500ng-SelM-24			1000ng-SelM-24			1500ng-SelM-24
A	B	C	A	B	C	A	B	C	A	B	C	A	B	C
2.75	2.5	2.75	2.25	2.25	1.75	1.75	1.5	1.5	0.98	1.25	0.98	0.98	0.98	0.95
EV-36			200ng-SelM-36			500ng-SelM-36			1000ng-SelM-36			1500ng-SelM-36
A	B	C	A	B	C	A	B	C	A	B	C	A	B	C
3.75	3.5	3.75	3.25	2.75	2.75	2.5	2.25	2.25	1.25	1.25	1.5	0.98	1.25	0.98
EV-48			200ng-SelM-48			500ng-SelM-48			1000ng-SelM-48			1500ng-SelM-48
A	B	C	A	B	C	A	B	C	A	B	C	A	B	C
4.25	4.25	4.5	3.5	3.5	3.75	2.75	3.25	3.25	2.25	2.5	2.5	1.75	1.25	1.5
EV-60			200ng-SelM-60			500ng-SelM-60			1000ng-SelM-60			1500ng-SelM-60
A	B	C	A	B	C	A	B	C	A	B	C	A	B	C
4.5	4.75	5.25	4.25	4.25	3.75	3.5	3.25	3.5	2.75	2.75	2.5	1.75	1.75	1.5
EV-72			200ng-SelM-72			500ng-SelM-72			1000ng-SelM-72			1500ng-SelM-72
A	B	C	A	B	C	A	B	C	A	B	C	A	B	C
5.5	5.25	5.25	4.5	4.75	4.5	3.75	3.75	3.5	3.25	2.75	3.25	2.25	2.5	2.5
