# Supplementary material for: Selenoprotein M Inhibits the Replication of Influenza A Virus by Regulating Reactive Oxygen Species Levels
Source: Life (Basel). 2025 Apr 28;15(5):714. doi: 10.3390/life15050714 (PMC12112756; doi:10.3390/life15050714)
Supplement: Supplementary file 1 [file life-15-00714-s001.zip › Fig.2/Fig-2-D TTEST.xlsx]

## Sheet: Sheet1
	200μM Se-Met			0μM Se-Met
12	1.25	1.25	0.98	1.5	1.75	1.75
24	3.5	3.5	3.75	4.5	4.5	4.25
48	5.25	5.5	5.5	6.25	6.25	6.5
72	5.75	6.25	5.75	7.25	7.25	7.5
	1.16			1.66667
	3.58333			4.41667
	5.41667			6.33333
	5.91667			7.33333
TTEST	0.0777202	ns
	0.0377496	*
	0.0081634	**
	0.0233755	*
	The P value was < 0.05 (*), < 0.01 (**), < 0.001 (***), and < 0.0001 (****).
