# Supplementary material for: Selenoprotein M Inhibits the Replication of Influenza A Virus by Regulating Reactive Oxygen Species Levels
Source: Life (Basel). 2025 Apr 28;15(5):714. doi: 10.3390/life15050714 (PMC12112756; doi:10.3390/life15050714)
Supplement: Supplementary file 1 [file life-15-00714-s001.zip › Fig.2/fig.2-B.xlsx]

## Sheet: Sheet1
	MOI=1
	WT	WT+Se-Met	SelM-KO	SelM-KO+Se-Met	Blank	Blank+Se-Met
A	1.8722	2.8326	1.7233	2.8781	0.0395	0.0402
B	2.134	2.7543	1.6985	2.6586	0.0395	0.0406
C	2.2017	2.7765	1.8977	2.5834	0.0408	0.0398
D	2.0817	2.9856	1.9062	2.7687	0.04	0.0395
E	1.9816	2.8168	1.7876	2.6329	0.0399	0.0412
