# Supplementary material for: Selenoprotein M Inhibits the Replication of Influenza A Virus by Regulating Reactive Oxygen Species Levels
Source: Life (Basel). 2025 Apr 28;15(5):714. doi: 10.3390/life15050714 (PMC12112756; doi:10.3390/life15050714)
Supplement: Supplementary file 1 [file life-15-00714-s001.zip › Fig.2/fig.2-C.xlsx]

## Sheet: Sheet1
MOI=0.01
200μM Se-Met-12				0μM Se-Met-12
A	B	C		A	B	C
1.25	1.25	0.98		1.5	1.75	1.75
200μM Se-Met-24				0μM Se-Met-24
A	B	C		A	B	C
3.5	3.5	3.75		4.5	4.5	4.25
200μM Se-Met-48				0μM Se-Met-48
A	B	C		A	B	C
5.25	5.5	5.5		6.25	6.25	6.5
200μM Se-Met-72				0μM Se-Met-72
A	B	C		A	B	C
5.75	6.25	5.75		7.25	7.25	7.5
