# Supplementary material for: Selenoprotein M Inhibits the Replication of Influenza A Virus by Regulating Reactive Oxygen Species Levels
Source: Life (Basel). 2025 Apr 28;15(5):714. doi: 10.3390/life15050714 (PMC12112756; doi:10.3390/life15050714)
Supplement: Supplementary file 1 [file life-15-00714-s001.zip › Fig.4/fig.4-B(1).xls]

## Sheet: Measurement
			1	2	3	4	5	6	7	8	9	10	11	12				Options for this microplate:
Date:	2020-11-27 11:41:31	A	4620045	4419884	4159318	3807773	4030475	3957885	4184891	4200357	3553753	3443143	3460473	3441481	A			Experiment:
Time:	2020-11-27 11:41:31	B	7143637	6424989	4503633	5757715	3843060	4712439	4326998	4975829	7055837	5973378	4846811	3999071	B			Operator:
delay before measurement, sec.	0	C	6073533	5118096	4155916	3801879	3990661	3434273	4474011	4432743	3853878	3830610	4683999	4347037	C			Plate Number:
integration time, sec.	1	D	7528860	6933213	5245475	5923096	4854146	4138865	5570290	4907604	4669934	5309630	4904288	5598093	D			Notes:
mode of PMT measurements:	first, try counts	E	8436015	7707950	5114930	4460101	5587054	6363334	3919188	4277227	4687951	3885657	4753877	5020824	E			Delay before starting first run, sec.	0
injection volume, μL	0	F	7799797	7524388	4606042	4843507	5487058	5520083	7590900	7472187	4995081	4912791	6641557	7285348	F			Number of runs	1
		G	9111615	9178208	7293855	7428156	5861719	5693175	12102275	11649985	11356387	9648160	4437704	4053340	G			Delay time between runs, sec.	0
		H	X	X	X	X	X	X	X	X	X	X	X	X	H
Date:		A	4.51996e+06		3.98355e+06		3994180		4192624		3498448		3450977		A
Time:	1899-12-31	B	6784313		5130674		4.27775e+06		4.65141e+06		6.51461e+06		4422941		B
		C	5.59581e+06		3.9789e+06		3712467		4453377		3842244		4515518		C
		D	7.23104e+06		5.58429e+06		4.49651e+06		5238947		4989782		5.25119e+06		D
		E	8.07198e+06		4.78752e+06		5975194		4.09821e+06		4286804		4.88735e+06		E
		F	7.66209e+06		4.72477e+06		5.50357e+06		7.53154e+06		4953936		6.96345e+06		F
		G	9.14491e+06		7.36101e+06		5777447		11876130		1.05023e+07		4245522		G
		H													H
			4.51996e+06	3.98355e+06	3994180	4192624	3498448	3450977	6784313	5130674	4.27775e+06	4.65141e+06	6.51461e+06	4422941	5.59581e+06	3.9789e+06	3712467	4453377	3842244	4515518	7.23104e+06	5.58429e+06	4.49651e+06	5238947	4989782	5.25119e+06	8.07198e+06	4.78752e+06	5975194	4.09821e+06	4286804	4.88735e+06	7.66209e+06	4.72477e+06	5.50357e+06	7.53154e+06	4953936	6.96345e+06	9.14491e+06	7.36101e+06	5777447	11876130	1.05023e+07	4245522
			4.51996	3.98355	3.99418	4.19262	3.49845	3.45098	6.78431	5.13067	4.27775	4.65141	6.51461	4.42294	5.59581	3.9789	3.71247	4.45338	3.84224	4.51552	7.23104	5.58429	4.49651	5.23895	4.98978	5.25119	8.07198	4.78752	5.97519	4.09821	4.2868	4.88735	7.66209	4.72477	5.50357	7.53154	4.95394	6.96345	9.14491	7.36101	5.77745	11.8761	10.5023	4.24552
								4.51996e+06
								6784313
								5.59581e+06
				NC			si-SelM
			Con	18.6096	19.253	20.442	23.8547	25.9442	27.7743		20.059	18.9211	17.719	19.044	20.5679	19.2198
			Auranofin
				18609570	19252970	20442050	23854730	25944190	27774270	0	20059050	18921060	17719010	19044050	20567940	19219840
				55828710
				18609570	18609570	18609570
				17970488	19018954	18839268
				639082	409384
				18609570
				17970488	19018954	18839268

## Sheet: Formatting Parameters
D	Orientation (Diagonal or Horizontal) for storage of run data
X	This symbol will appear in wells that are not measured
1	Number of blank rows to leave between run datasets
1	If nonzero, will automatically resize columns to fit recorded values
3	Revision of this database (users please IGNORE this value)
0	Temporary storage (users please IGNORE this value)
	Temporary storage (users please IGNORE this value)
	Temporary storage (users please IGNORE this value)

## Sheet: Sheet1
6	SensorsMakingPreInjectionMeasurement
0	PreInjectionMeasurement1Delay
1000	PreInjectionMeasurement1DwellTime
0	PreInjectionMeasurement1ModeOfReporting
0	PreInjectionMeasurement2DwellTime
0	VolumeOfReagent1Injection

## Sheet: Sheet2
0	IncubationDelay
1	NumberOfRuns
0	DelayBetweenRuns
