# Supplementary material for: Selenoprotein M Inhibits the Replication of Influenza A Virus by Regulating Reactive Oxygen Species Levels
Source: Life (Basel). 2025 Apr 28;15(5):714. doi: 10.3390/life15050714 (PMC12112756; doi:10.3390/life15050714)
Supplement: Supplementary file 1 [file life-15-00714-s001.zip › Fig.4/fig.4-C.xlsx]

## Sheet: Sheet1
MOI=1
EV			EV+Auranofin			SelM			SelM+Auranofin
4.25	4.25	3.75	3.75	4.25	3.5	1.25	1.25	1.5	4.25	4.25	3.75
