# Supplementary material for: Selenoprotein M Inhibits the Replication of Influenza A Virus by Regulating Reactive Oxygen Species Levels
Source: Life (Basel). 2025 Apr 28;15(5):714. doi: 10.3390/life15050714 (PMC12112756; doi:10.3390/life15050714)
Supplement: Supplementary file 1 [file life-15-00714-s001.zip › Fig.5/Fig.5-C.xlsx]

## Sheet: Sheet1
MOI=1
WT-EV-12			WT-SelM-12			WT-SelM-Sec/Ser mut-12			WT-SelM-Sec/* mut-12
A	B	C	A	B	C	A	B	C	A	B	C
1.25	1.5	1.75	0.98	0.98	1.25	1.25	0.98	1.25	1.5	1.75	1.75
WT-EV-24			WT-SelM-24			WT-SelM-Sec/Ser mut-24			WT-SelM-Sec/* mut-24
A	B	C	A	B	C	A	B	C	A	B	C
3.5	2.75	3.25	1.25	1.25	0.98	2.5	2.5	2.75	2.75	3.25	3.25
WT-EV-48			WT-SelM-48			WT-SelM-Sec/Ser mut-48			WT-SelM-Sec/* mut-48
A	B	C	A	B	C	A	B	C	A	B	C
4.5	4.25	4.5	2.25	2.5	2.5	4.25	4.5	4.25	3.75	3.75	4.25
WT-EV-72			WT-SelM-72			WT-SelM-Sec/Ser mut-72			WT-SelM-Sec/* mut-72
A	B	C	A	B	C	A	B	C	A	B	C
5.25	5.5	4.75	2.75	2.25	2.5	4.75	4.5	4.5	4.75	4.5	4.75
SelM KO-EV-12			SelM KO-SelM-12			SelM KO-SelM-Sec/Ser mut-12			SelM KO-SelM-Sec/* mut-12
A	B	C	A	B	C	A	B	C	A	B	C
2.5	2.25	2.25	1.5	1.5	1.75	2.5	2.75	2.5	1.75	2.25	2.5
SelM KO-EV-24			SelM KO-SelM-24			SelM KO-SelM-Sec/Ser mut-24			SelM KO-SelM-Sec/* mut-24
A	B	C	A	B	C	A	B	C	A	B	C
4.25	4.25	3.75	3.25	2.5	2.75	4.5	4.25	4.5	4.25	3.75	3.75
SelM KO-EV-48			SelM KO-SelM-48			SelM KO-SelM-Sec/Ser mut-48			SelM KO-SelM-Sec/* mut-48
A	B	C	A	B	C	A	B	C	A	B	C
5.75	6.25	6.25	4.25	4.25	4.5	6.5	6.25	6.5	5.5	5.25	5.75
SelM KO-EV-72			SelM KO-SelM-72			SelM KO-SelM-Sec/Ser mut-72			SelM KO-SelM-Sec/* mut-72
A	B	C	A	B	C	A	B	C	A	B	C
6.75	6.75	7.25	5.75	5.5	5.5	6.75	7.25	7.25	6.75	6.5	6.5
