# Supplementary material for: Selenoprotein M Inhibits the Replication of Influenza A Virus by Regulating Reactive Oxygen Species Levels
Source: Life (Basel). 2025 Apr 28;15(5):714. doi: 10.3390/life15050714 (PMC12112756; doi:10.3390/life15050714)
Supplement: Supplementary file 1 [file life-15-00714-s001.zip › Fig.5/Fig.5-D.xlsx]

## Sheet: Sheet1
MOI=1
EV			EV+Auranofin			SelM			SelM+Auranofin
3.5	4.25	3.75	3.25	3.75	3.5	1.75	1.25	1.5	4.25	3.5	4.25
SelM-Sec/Ser mut			SelM-Sec/Ser mut+Auranofin			SelM-Sec/* mut			SelM-Sec/* mut+Auranofin
3.75	3.25	3.5	3.75	4.25	4.25	4.25	3.75	3.75	3.75	4.25	4.25
